# Supplementary material for: DNA-Interactive and Damage Study with meso-Tetra(2-thienyl)porphyrins Coordinated with Polypyridyl Pd(II) and Pt(II) Complexes
Source: Molecules. 2023 Jul 5;28(13):5217. doi: 10.3390/molecules28135217 (PMC10343509; doi:10.3390/molecules28135217)
Supplement: Supplementary file 1 [file molecules-28-05217-s001.zip]

Archive with 1 entries (1 files):
- molecules-2431969-supplementary.pdf
